# Supplementary material for: Continuous Exposure to a Novel Stressor Based on Water Aversion Induces Abnormal Circadian Locomotor Rhythms and Sleep-Wake Cycles in Mice
Source: PLoS One. 2013 Jan 30;8(1):e55452. doi: 10.1371/journal.pone.0055452 (PMC3559439; doi:10.1371/journal.pone.0055452)
Supplement: Table S1 — Cosinor method analysis of plasma corticosterone levels and gene expressions of Per2 and Bmal1 in peripheral tissues. (XLS) [file pone.0055452.s004.xls]

## Sheet: Sheet1
Sample	Variable	Conditions	Mesor±SE	Amplitude±SE	Acrophase±SE (ZT)
Plasma	Corticosterone	Control	81.23±4.64	73.79±6.56	11.04±0.33
		Stress	75.18±9.36	36.29±13.24 *	9.93±1.39
Liver	Per2	Control	1.12±0.16	1.29±0.19	14.91±0.56
		Stress	1.01±0.27	1.34±0.38	15.07±1.09
	Bmal1	Control	0.76±0.11	0.81±0.16	22.74±0.76
		Stress	0.63±0.06	0.69±0.09	22.84±0.49
Muscle	Per2	Control	0.90±0.09	0.99±0.12	15.48±0.47
		Stress	0.65±0.08	0.68±0.12	12.80±0.65 *
	Bmal1	Control	0.99±0.18	1.29±0.25	22.41±0.74
		Stress	1.15±0.33	1.56±0.46	22.25±1.14
* significantly different from control, t-test, P<0.05
